# Supplementary material for: Existence of Bov-B LINE Retrotransposons in Snake Lineages Reveals Recent Multiple Horizontal Gene Transfers with Copy Number Variation
Source: Genes (Basel). 2020 Oct 22;11(11):1241. doi: 10.3390/genes11111241 (PMC7716205; doi:10.3390/genes11111241)
Supplement: Supplementary file 1 [file genes-11-01241-s001.zip]

Archive with 10 entries (8 files):
- supplementary table/
- supplementary table/Table S1.docx
- supplementary table/Table S2.docx
- supplementary table/Table S3.docx
- supplementary table/Table S4.docx
- supplementary table/Table S5.docx
- supplementary figure/
- supplementary figure/Figure S1.jpg
- supplementary figure/Figure S2.jpg
- supplementary figure/Figure S3.jpg
